# Supplementary material for: The Cytochrome P450 Gene CsCYP85A1 Is a Putative Candidate for Super Compact-1 (Scp-1) Plant Architecture Mutation in Cucumber (Cucumis sativus L.)
Source: Front Plant Sci. 2017 Mar 2;8:266. doi: 10.3389/fpls.2017.00266 (PMC5332357; doi:10.3389/fpls.2017.00266)
Supplement: Supplementary file 1 [file Table_1.XLSX]

## Sheet: Table S1
Table S1. Information of markers used for mapping of scp-1 locus.
Marker	Position in Fig. 4A	Position in Fig. 4B	9930_chr5_start	9930_chr5_end	Gy14_chr5_start	Gy14_chr5_end	Left primer	Right primer	Enzyme
SSR14269	0		13002747	13002104	12473143	12472992	GGAAATGGGAGATACACGGA	GCACTTTCCAGTTCCATGCT
NW257317	0.2		3605090	3604874	289373	289160	TCATTTCTCTTGCTGGATTCAA	AAACACCCAAAACGAAGC
NW257352	25		21952080	21952318	21314573	21314792	CTCTACGTTGGGGTTGGTGT	ATGGTATTCGATTTCCTGCG
NW257353	26.3		22010963	22011154	21372001	21372187	CACACCATTTACGGTTATGGG	CATTTGGTTCAGAAAGGGGA
NW257356	27.4		22179369	22179566	21535383	21535592	TCTCTCCACGTTTTGAACCC	TTGGCATCAATCAATTGTGAA
TJ82	31.8		23208792	23208672	22551356	22551236	TCCACTTTTCTCAGGCCACT	CAATTGTTCAAAGCCTTGATGT
NW257372	35.2	0	23296449	23296699	22635181	22635431	GCAGGACTGCTGCCTAAATC	AACAAATGGGGGATTTTCAA
SSR31415		3.4	no hit	no hit	24458383	24457841	TAGTTTCACGTCCAATGCGA	CAATGGGATATCTGCATGACC
scp-1	44.1	8.9
P450-dCAPS		8.9	26719300	26719553	26217110	26217363	ATGCGATCCCATTTGAGTACTT	TGCCGAGGACTAACTTAAAGAAC	DdeI
UW050632	45.2	10	27037926	27037723	26528052	26527849	TGTTTTTGTTTCCCTACCAAAC	ATTCTCTTTTGTGCGGCAAG
UW050527	47.4		no hit	no hit	no hit	no hit	TTCAAAGGAGCTCTAGTCCCC	TTTCTGGAGCTGACAAACAAA
SSR02895	48.6		27280822	27280963	26792520	26792692	GAGTTGGCAAGTCACGTTGT	TTTCCCTCATTATGCCATCC
UW050483	49.7		27343990	27343737	26854700	26854494	AACTTTAGGGCTTCAAGGGC	AGTTTGTGGCGATTACCTGC
UW050473	51.8		27375629	27375336	26885842	26885613	GAAATTTTGGAGAGACGAGGG	GGAAAGTGGTAAAGCACCGA
UW050423	54		27561271	27561103	27075145	27074977	ATCTCCGACGAAACTTGACG	TATTCTTCACCGAGGGTTGC

## Sheet: Table S2
Table S2. Fourteen SNPs in 8 genes in the Scp-1 region identified through modified MutMap
#	Locus (bp) in 9930（V2.0）	WT/C257	Structure type	Gene	Annotation	Uniqueness of mutation sites
1	25735461	G/T	nonsynonymous SNP	Csa5G630880	RING-H2 finger protein ATL46	N
2	25735615	C/A	nonsynonymous SNP	Csa5G630880	RING-H2 finger protein ATL46	N
3	25740358	T/A	nonsynonymous SNP	Csa5G630890	probable inactive receptor kinase At2g26730	N
4	25750514	T/C	nonsynonymous SNP	Csa5G630910	WAT1-related protein	N
5	25751477	G/A	nonsynonymous SNP	Csa5G630910	WAT1-related protein	N
6	25756243	G/C	nonsynonymous SNP	Csa5G630920	WAT1-related protein At5g40210-like	N
7	25756310	T/C	nonsynonymous SNP	Csa5G630920	WAT1-related protein At5g40210-like	N
8	25757411	T/C	nonsynonymous SNP	Csa5G630920	WAT1-related protein At5g40210-like	N
9	26184950	C/G	nonsynonymous SNP	Csa5G635440	Glutaredoxin family protein	N
10	26185151	G/A	nonsynonymous SNP	Csa5G635440	Glutaredoxin family protein	N
11	26236839	G/C	stopgain	Csa5G636450	ABC transporter B family member 19	N
12	26236954	A/G	nonsynonymous SNP	Csa5G636450	ABC transporter B family member 19	N
13	26719322	G/A	stopgain	Csa5G641590	cytochrome P450 85A-like	Y
14	26909395	G/C	nonsynonymous SNP	Csa5G643310	uncharacterized protein LOC101219404	N

## Sheet: Table S3
Table S3 Information of molecular markers used in the study for candidate gene characterization.
Markers	Forward primer (5’-3’)	Reverse primer (5’-3’)	Marker type and use
CYP85A1	CCGAGGAATTCAGGCG	CTCATAAAATAACCAAGCATGTC	qPCR
CYP85A2	GTTTTTGCGCTGCTTTACTC	TGCTCTTTTAGAATTCATAAAATTC	qPCR
CYP85A1	TGCTCTTTTAGAATTCATAAAATTC	GCAGGTCGACGGATCCTCAGTAAGATGAAACCCTAATGTGG	Full length cDNA clone of CYP85A1
UBI-ep	CACCAAGCCCAAGAAGATC	TAAACCTAATCACCACCAGC	qPCR, reference gene

## Sheet: Table S4
Table S4. Cucumber CYP85A homologous proteins used in phylogenetic analysis in the present study
Proteins	Accession No.	Species	Gene	Sequence Identity (%)
CYP85A1	XP004141472.1	Cucumis sativus	Cyp85a1	1
SCP-1		cucumis sativus	Scp-1	0.99
CYP85A2	XP004150514.2	Cucumis sativus	Cyp85a2	0.84
CYP85A3	KGN54634.1	Cucumis sativus	Cyp85a3	0.83
CYP85A1	NP851105.1	Arabidopsis thaliana	Cyp85a1	0.7
CYP85A2	NP566852.1	Arabidopsis thaliana	Cyp85a2	0.7
CYP85A	KHN08349.1	Glycine soja	brassinosteroid-C6-oxidase	0.78
CYP85A	XP010099314.1	Morus notabilis	brassinosteroid-C6-oxidase	0.8
CYP85A1	ABG36709.1	Nicotiana tabacum	brassinosteroid -C6-oxidase	0.77
CYP85A1	XP015631644.1	Oryza sativa	Cyp85a1	0.66
CYP85A1	AMQ47459.1	Spinacia oleracea	Cyp85a1	0.77
CYP85A1	NP001234263.1	Solanum Lycopersicum	Cyp85a1	0.76
CYP85A3	NP001234520.1	Solanum Lycopersicum	Cyp85a3	0.68
CYP85A	AEG64639.1	Hordeum vulgare subsp. vulgare	Dwarf	0.61
CYP85A1	ACG46988	Zea mays	Brd1	0.64

## Sheet: Table S5
Table S5. Number of leaves and internodes in WT and C257*
	WT	C257	WT	C257
BL concentration(uM)	Number of leaves	Number of leaves	Number of internode	Number of internode
0	17.30±2.37	11.60±2.01	17.20±0.75	6.60±1.02
0.1	16.00±1.55	11.80±1.66	15.20±0.75	10.20±0.75
1	17.40±1.50	16.60±1.56	17.20±1.67	16.40±2.42
10	15.00±1.73	16.90±1.64	13.00±1.10	15.80±1.17
100	17.70±2.15	18.60±1.62	18.20±0.75	17.40±2.06
* Data were collected 70d after germination which were mean of 10 plants for each treatment
